# Supplementary material for: “This Is How I Give Back”: Long-Term Survivors on Legacy and HIV Cure Research at the End of Life—A Qualitative Inquiry in the United States
Source: Infect Dis Rep. 2025 Jul 4;17(4):78. doi: 10.3390/idr17040078 (PMC12286158; doi:10.3390/idr17040078)
Supplement: Supplementary file 1 [file idr-17-00078-s001.zip]

Archive with 1 entries (1 files):
- idr-3611761-supplementary.pdf
